# Supplementary material for: The influence of bank governance structure on green credit
Source: PLoS One. 2023 Mar 13;18(3):e0281115. doi: 10.1371/journal.pone.0281115 (PMC10010550; doi:10.1371/journal.pone.0281115)
Supplement: S1 File — (XLSX) [file pone.0281115.s001.xlsx]

## Sheet: 校准完结果2
	OC	IB	EI	ASB	HHI	LQ	GC
case1	0.92	0	0.63	0.5	0.67	0	0.99
case2	0.57	0	0.01	0.05	0.68	0	0.99
case3	0.57	0	0.2	0	0.63	0	0.99
case4	0.57	0	0.1	0	0.49	0.02	0.99
case5	0.57	0	0	0	0.63	0	0.99
case6	0.57	0	0.47	0	0.55	0.09	0.99
case7	0.99	0.22	0.98	0.05	0.95	0.04	0.76
case8	0.99	0.22	0.53	0.01	0.94	0.41	0.85
case9	0.99	0.01	0.1	0.05	0.95	0.51	0.88
case10	0.99	0.01	0.52	0.18	0.94	0.72	0.91
case11	0.99	1	0.24	0.01	0.93	0.84	0.93
case12	0.99	0.31	0.51	0.95	0.93	0.61	0.95
case13	0.97	0.99	0.87	0.5	0.98	0.01	0.89
case14	0.97	0.5	0.25	0.95	0.98	0.06	0.95
case15	0.97	1	0.31	0.95	0.98	0.03	0.96
case16	0.97	0.05	0.47	0.95	0.98	0.03	0.97
case17	0.97	0.99	0.14	0.18	0.98	0.06	0.97
case18	0.97	0.22	0.07	0.18	0.98	0.07	0.98
case19	0.52	1	0.86	0.95	0.99	0.08	0.96
case20	0.5	0.05	0	0.95	0.99	0.45	0.96
case21	0.5	0.22	0	0.5	0.99	0.59	0.97
case22	0.5	0.5	0.14	0.95	0.99	0.45	0.98
case23	0.5	1	0.02	0.5	0.99	0	0.98
case24	0.5	0.99	0	0.05	0.99	0.62	0.98
case25	0.71	0.01	0.43	0.5	0.97	0.09	0.88
case26	0.7	0.22	0	1	0.96	0.31	0.91
case27	0.7	0.22	0.01	0.05	0.96	0.92	0.93
case28	0.7	0.05	0.01	0.18	0.96	0	0.95
case29	0.7	0.98	0	0.18	0.97	0.57	0.97
case30	0.7	0.72	0.1	0.05	0.96	0.13	0.98
case31	0.04	0.92	0	0.5	0.02	0.93	0
case32	0.04	1	0.14	0.01	0.02	1	0
case33	0.04	0.72	0	0.95	0.02	1	0
case34	0.81	0.92	0.81	0.18	0.02	1	0
case35	0.81	0.99	0.99	0.05	0.02	1	0.01
case36	0.81	0.05	0.99	0.18	0.03	1	0.01
case37	0.04	0.17	0.98	1	0.25	0.1	0.46
case38	0.04	0.99	0	1	0.35	0.26	0.51
case39	0.04	0.99	0.7	1	0.48	0.56	0.52
case40	0.05	1	0.15	1	0.5	1	0.53
case41	0.05	0.92	0	1	0.41	1	0.62
case42	0.05	0.22	0.71	1	0.44	1	0.64
case43	0.03	0.05	1	1	0.53	0.63	0.44
case44	0.03	0.5	1	1	0.58	1	0.46
case45	0.03	0.05	1	0.18	0.6	0.99	0.41
case46	0.03	0.5	1	0.95	0.62	0.77	0.46
case47	0.03	0.5	1	0.5	0.63	0.75	0.49
case48	0.03	0.17	1	1	0.63	0.81	0.52
case49	0.99	0.31	1	1	0.26	0.52	0.02
case50	0.99	0.5	1	1	0.34	0.98	0.04
case51	0.99	1	0.98	0.95	0.42	0.98	0.06
case52	0.99	1	1	1	0.42	0.99	0.1
case53	0.99	0.92	1	1	0.36	1	0.11
case54	0.99	0.92	1	1	0.43	1	0.11
case55	0.74	0.05	0.9	0.5	0.06	0.05	0.03
case56	0.09	0.5	0.84	0.5	0.08	0.1	0.03
case57	0.11	0.22	0.84	0.5	0.08	0.05	0.08
case58	0.12	0.99	0.83	0.05	0.07	0.04	0.15
case59	0.12	1	0.83	0.18	0.1	0.98	0.16
case60	0.12	0.92	1	0.95	0.14	0.97	0.21
case61	0.04	0.79	1	0.5	0.03	0.16	0.04
case62	0.04	0.5	0.06	0.05	0.03	0.38	0.04
case63	0.04	0.92	0	0.05	0.03	0.71	0.05
case64	0.04	0.05	0.01	0.01	0.03	0.79	0.08
case65	0.04	0.17	0.2	0.05	0.03	0.77	0.09
case66	0.04	0.92	0.82	1	0.04	1	0.16
case67	0.11	0	0	0.5	0.01	0	0
case68	0.11	0	0.03	0.5	0.01	0	0
case69	0.11	0	0.2	0.5	0.01	0	0.01
case70	0.11	0	0.54	0.5	0.01	0	0.01
case71	0.11	0	0.7	0.5	0.01	0.02	0.01
case72	0.11	0.97	0.81	0.5	0.01	0	0.01
